# Supplementary material for: Guiding seed movement: environmental heterogeneity drives genetic differentiation in Plathymenia reticulata, providing insights for restoration
Source: AoB Plants. 2024 May 29;16(3):plae032. doi: 10.1093/aobpla/plae032 (PMC11176975; doi:10.1093/aobpla/plae032)
Supplement: plae032_suppl_Supplementary_Data [file plae032_suppl_supplementary_data.xls]

## Sheet: nSSR_nuclear microsatellite
population	individual	Locus_2a	Locus_2b	Locus_14a	Locus_14b	Locus_17a	Locus_17b	Locus_18a	Locus_18b	Locus_30a	Locus_30b	Locus_48a	Locus_48b	Locus_71a	Locus_71b	Locus_80a	Locus_80b	Locus_21a	Locus_21b
CAM_NF	CAM1	292	292	233	233	281	293	354	354	246	246	300	300	131	131	376	380	342	352
CAM_NF	CAM24	294	294	237	237	281	293	352	354	246	246	300	300	131	131	380	380	354	356
CAM_NF	CAM35	292	292	235	239	281	293	352	354	246	246	300	300	133	137	380	380	342	354
CAM_NF	CAM45	292	292	239	247	281	293	354	356	246	246	300	314	139	139	380	380	342	354
CAM_NF	CAM55	292	292	235	235	281	293	352	354	246	246	300	300	133	133	380	382	354	356
CAM_NF	CAM73	294	294	237	243	281	281	352	354	246	246	300	300	131	133	380	380	354	356
CAM_NF	CAM80	294	314	235	243	281	293	354	354	246	246	300	314	131	131	380	380	342	346
CAM_NF	CAM90	292	294	237	237	293	293	354	354	246	246	300	312	131	131	376	380	342	342
CAM_NF	CAM98	294	296	235	235	281	293	354	354	246	246	300	312	131	135	376	380	342	346
CAM_NF	CAM103	316	332	237	247	281	293	354	354	246	246	300	314	131	135	380	380	342	346
CAM_NF	CAM115	294	294	237	239	281	281	354	354	246	246	300	300	131	139	380	380	342	346
CAM_NF	CAM125	302	302	237	237	0	0	354	354	234	234	302	302	135	135	380	380	342	346
CAM_NF	CAM135	300	302	235	239	283	287	354	356	246	246	314	314	131	135	380	380	342	354
CAM_NF	CAM145	292	292	235	235	281	293	352	354	246	246	302	302	131	131	380	380	342	354
CAM_NF	CAM155	316	332	237	241	281	281	354	356	246	246	300	314	131	133	380	380	356	356
CAM_NF	CAM163	292	292	237	237	281	293	354	354	246	246	300	300	131	135	380	380	342	346
CAM_NF	CAM176	292	292	237	241	281	293	354	356	246	246	300	302	131	135	380	380	356	356
CAM_NF	CAM186	292	292	237	237	281	293	354	356	234	246	300	302	131	135	380	380	346	354
CAM_NF	CAM191	292	292	237	239	281	281	354	354	234	246	300	314	131	131	380	380	342	354
CAM_NF	CAM208	286	300	237	243	0	0	356	356	234	246	302	314	131	135	380	380	342	342
CAM_NF	CAM220	292	292	237	239	281	281	354	354	234	246	302	302	133	133	380	380	342	342
CAM_NF	CAM232	284	300	235	235	287	287	348	348	246	246	0	0	131	133	386	386	352	356
CAM_NF	CAM244	294	294	237	237	281	281	354	356	246	246	312	314	131	135	380	380	354	354
CAM_NF	CAM252	284	300	237	241	287	287	354	354	234	246	312	312	133	139	384	386	350	350
CAM_NF	CAM259	316	332	237	239	283	283	354	356	246	246	300	312	0	0	0	0	0	0
CAM_NF	CAM263	300	302	237	239	287	287	354	354	246	246	300	300	131	139	380	380	354	354
CAM_NF	CAM275	300	300	237	245	283	283	356	356	244	246	302	314	129	137	378	378	354	354
CAM_NF	CAM285	294	294	235	235	281	293	356	356	246	246	300	300	131	131	378	378	0	0
CAM_NF	CAM289	294	294	235	239	281	293	358	358	232	246	300	312	131	131	378	378	356	356
IBI_NF	IB1	292	292	221	233	277	295	354	356	246	246	300	312	129	131	378	378	356	356
IBI_NF	IB2	292	294	225	233	283	295	352	354	246	246	0	0	129	131	378	378	0	0
IBI_NF	IB3	292	298	225	225	283	283	354	354	246	246	300	302	131	131	378	378	342	342
IBI_NF	IB4	292	294	225	233	283	295	354	356	246	246	300	300	131	141	378	378	342	342
IBI_NF	IB6	292	292	233	233	295	295	354	354	246	246	312	312	131	131	378	378	326	354
IBI_NF	IB7	292	318	233	233	295	295	352	354	246	246	312	312	131	131	378	378	342	354
IBI_NF	IB8	292	294	225	233	283	283	354	354	246	246	300	300	129	129	378	378	342	342
IBI_NF	IB9	292	294	233	239	295	295	354	354	246	246	300	314	129	131	378	378	342	354
IBI_NF	IB10	292	292	225	233	283	295	354	354	246	246	312	312	131	131	378	378	342	354
IBI_NF	IB11	292	292	233	239	277	295	352	356	246	246	300	302	131	131	378	378	342	348
IBI_NF	IB12	290	292	233	241	283	295	354	354	246	246	300	310	129	131	378	380	354	356
IBI_NF	IB13	294	298	225	239	277	295	354	356	246	246	300	300	129	131	378	378	342	356
IBI_NF	IB14	298	298	239	241	277	284	354	356	246	246	300	310	131	141	378	378	342	356
IBI_NF	IB15	292	316	225	233	283	283	352	352	246	246	312	312	129	131	378	380	326	354
IBI_NF	IB16	292	292	225	233	283	283	354	354	246	246	312	314	131	161	378	380	326	354
IBI_NF	IB17	292	298	233	233	283	295	354	354	246	246	310	312	131	131	378	380	354	356
IBI_NF	IB18	292	300	221	235	283	283	354	356	246	246	300	302	131	131	378	378	342	348
IBI_NF	IB19	292	292	221	225	295	295	354	354	246	246	300	300	129	131	378	380	326	326
IBI_NF	IB20	292	292	233	235	283	295	352	354	246	246	300	312	131	131	378	378	342	348
IBI_NF	IB22	292	298	233	233	277	283	352	354	246	246	302	302	129	133	378	378	354	356
IBI_NF	IB23	292	292	233	239	283	295	352	356	246	246	300	312	131	131	378	380	342	354
IBI_NF	IB29	292	292	225	233	283	295	354	354	246	246	310	312	131	161	378	378	342	354
JUS_NF	JU1	292	294	233	233	293	293	354	354	246	246	300	302	131	131	380	380	344	350
JUS_NF	JU5	292	294	225	237	281	293	356	356	246	246	300	312	131	135	380	380	356	356
JUS_NF	JU7	292	292	235	235	293	293	354	356	246	246	302	302	131	137	380	380	354	354
JUS_NF	JU8	292	292	235	235	281	281	354	356	246	246	300	300	131	135	380	380	342	342
JUS_NF	JU10	292	292	235	235	281	281	354	356	246	246	300	300	131	133	380	380	346	354
JUS_NF	JU11	292	292	233	233	283	283	356	356	246	246	300	300	135	135	380	380	344	344
JUS_NF	JU14	292	292	233	233	283	283	354	356	246	246	300	300	131	137	380	380	356	356
JUS_NF	JU15	292	292	237	237	293	293	354	356	246	246	300	300	135	135	380	380	342	356
JUS_NF	JU16	292	294	233	237	281	293	354	356	246	246	312	312	135	137	380	380	354	354
JUS_NF	JU18	292	294	235	235	281	293	354	356	246	246	300	300	135	135	380	380	342	342
JUS_NF	JU19	292	294	235	235	281	281	354	354	246	246	300	300	135	135	380	380	342	344
JUS_NF	JU20	294	294	239	243	281	281	354	354	246	246	302	312	133	133	380	380	342	348
JUS_NF	JU21	294	294	235	235	293	293	354	356	246	246	300	300	131	131	380	380	342	342
JUS_NF	JU24	292	294	237	245	293	293	354	354	246	246	300	312	135	135	380	380	342	342
JUS_NF	JU27	296	296	225	243	281	293	354	354	246	246	300	300	135	135	380	380	346	356
JUS_NF	JU28	292	292	231	233	293	293	354	354	246	246	300	302	135	137	380	380	344	344
JUS_NF	JU29	292	294	221	233	283	293	354	356	246	246	300	300	131	135	380	380	348	348
JUS_NF	JU32	294	294	231	233	283	283	354	354	246	246	300	312	131	137	380	380	348	348
JUS_NF	JU34	292	292	225	235	293	293	354	354	246	246	300	300	135	137	380	380	346	346
JUS_NF	JU35	292	292	233	235	281	281	356	356	246	246	300	300	131	135	380	380	354	356
JUS_NF	JU36	292	292	235	235	281	293	356	356	246	246	312	312	131	137	380	380	354	354
JUS_NF	JU37	294	294	233	233	293	293	354	354	246	246	300	300	131	137	380	380	344	344
JUS_NF	JU39	292	292	233	237	281	293	354	356	246	246	300	300	131	137	380	380	342	342
JUS_NF	JU42	292	294	235	235	281	293	354	356	234	246	300	300	135	137	380	380	356	356
JUS_NF	JU45	292	292	235	235	281	293	354	356	246	246	302	302	131	135	380	380	346	346
JUS_NF	JU46	294	294	231	233	283	293	354	356	246	246	300	302	131	131	380	382	348	356
JUS_NF	JU48	294	294	221	237	293	293	354	354	246	246	300	300	135	135	380	380	348	348
JUS_NF	JU51	294	294	237	237	281	293	354	354	246	246	300	300	131	135	378	378	356	356
JUS_NF	JU52	294	294	233	233	293	293	354	356	246	246	300	300	131	137	380	380	352	352
UNA_NF	UNA1	292	292	231	233	283	295	352	354	246	246	300	300	137	149	378	378	356	342
UNA_NF	UNA2	290	294	225	235	283	295	354	356	246	246	300	310	131	149	378	380	342	342
UNA_NF	UNA3	294	294	233	235	295	295	354	354	246	246	300	312	129	131	378	378	342	342
UNA_NF	UNA4	294	294	233	233	283	283	354	356	246	246	300	310	131	131	378	380	326	342
UNA_NF	UNA5	292	292	233	241	283	295	354	354	246	246	300	310	131	137	378	378	342	342
UNA_NF	UNA6	294	294	233	233	283	283	354	354	246	246	300	300	129	141	378	378	342	342
UNA_NF	UNA7	294	306	225	241	283	283	354	354	246	246	300	300	131	131	378	380	344	356
UNA_NF	UNA8	292	292	235	241	283	295	352	354	246	246	300	310	131	131	378	378	348	348
UNA_NF	UNA9	292	292	233	249	295	295	354	354	246	246	300	312	131	131	378	378	348	348
UNA_NF	UNA10	292	292	221	241	283	295	354	354	246	246	300	312	129	131	378	378	356	366
UNA_NF	UNA11	292	294	235	239	283	295	354	354	246	246	300	300	131	149	378	380	356	356
UNA_NF	UNA12	292	294	225	227	283	283	354	356	246	246	312	312	131	131	378	380	356	366
UNA_NF	UNA13	292	292	233	233	295	295	354	354	246	246	300	300	129	149	380	380	342	342
UNA_NF	UNA14	294	294	233	235	295	295	354	354	246	246	300	312	131	149	378	378	342	356
UNA_NF	UNA15	294	294	233	233	283	295	352	354	246	246	300	312	129	131	378	378	354	356
UNA_NF	UNA16	294	294	233	235	283	295	354	354	246	246	300	300	131	149	378	378	342	342
UNA_NF	UNA17	294	294	233	233	283	295	354	354	246	246	300	300	131	131	378	378	356	356
UNA_NF	UNA18	294	294	233	241	283	295	352	354	246	246	300	312	129	149	378	378	356	356
UNA_NF	UNA19	0	0	0	0	283	283	354	354	246	246	300	314	131	131	378	378	354	354
UNA_NF	UNA20	292	292	241	247	283	295	352	354	246	246	300	312	131	139	378	378	356	356
UNA_NF	UNA21	292	294	225	241	295	295	352	356	246	246	300	310	129	149	376	378	342	356
UNA_NF	UNA22	292	300	233	241	283	283	354	354	246	246	300	302	131	131	378	378	342	342
UNA_NF	UNA23	292	294	233	235	283	283	352	356	246	246	300	300	131	139	376	378	342	342
UNA_NF	UNA24	292	292	233	235	295	295	354	354	246	246	300	300	131	131	378	380	342	342
UNA_NF	UNA25	292	294	233	241	295	295	354	356	246	246	300	312	129	141	378	380	342	356
UNA_NF	UNA26	290	294	233	241	283	295	354	356	246	246	310	312	131	131	378	378	348	348
UNA_NF	UNA27	296	296	241	247	283	295	354	354	246	246	300	314	129	131	378	378	342	356
AMA_NF	AM1	292	292	233	233	283	295	354	356	246	246	300	302	129	131	378	378	342	342
AMA_NF	AM2	292	292	237	241	283	283	354	356	246	246	300	300	129	131	378	378	346	358
AMA_NF	AM3	292	298	233	241	295	295	354	354	246	246	300	300	131	131	378	378	342	342
AMA_NF	AM4	292	292	233	241	283	295	356	356	246	246	300	310	129	157	378	380	354	356
AMA_NF	AM6	292	298	0	0	283	283	354	354	246	246	300	314	129	131	378	378	342	348
AMA_NF	AM7	292	312	225	233	283	283	354	356	246	246	312	312	131	135	378	378	340	342
AMA_NF	AM9	292	292	235	239	295	295	354	356	246	246	300	312	131	133	378	378	342	356
AMA_NF	AM10	292	292	239	239	283	283	354	354	246	246	302	312	131	133	378	378	342	342
AMA_NF	AM11	0	0	233	241	0	0	356	356	246	246	300	300	131	131	378	378	346	346
AMA_NF	AM12	292	312	233	233	283	295	354	354	246	246	0	0	131	131	378	378	342	354
AMA_NF	AM15	290	292	221	233	283	283	354	356	246	246	300	312	131	131	378	378	326	342
AMA_NF	AM16	292	298	233	239	295	295	354	354	246	246	300	300	131	137	378	378	342	354
AMA_NF	AM17	292	312	225	233	283	295	354	354	246	246	302	302	129	131	378	378	342	350
AMA_NF	AM18	292	312	235	239	295	295	354	356	246	246	300	300	131	133	378	378	342	356
AMA_NF	AM19	292	312	235	239	283	295	354	354	246	246	0	0	131	131	378	380	326	342
AMA_NF	AM21	292	312	233	241	283	295	352	354	246	246	312	312	127	131	378	378	342	356
AMA_NF	AM22	292	300	233	237	283	283	354	354	246	246	300	314	131	131	378	378	342	342
AMA_NF	AM23	292	316	225	239	283	283	354	356	246	246	302	302	131	131	378	378	326	354
AMA_NF	AM24	292	298	235	235	283	295	354	356	246	246	302	302	129	131	378	378	354	354
AMA_NF	AM25	292	320	221	225	295	295	354	354	246	246	300	312	129	131	378	380	354	356
AMA_NF	AM26	298	300	233	237	0	0	354	354	246	246	300	314	131	131	378	378	350	356
AMA_NF	AM27	292	294	233	233	283	283	354	356	246	246	302	310	131	137	378	378	342	342
AMA_NF	AM28	292	320	233	235	283	295	354	354	246	246	300	300	131	131	378	378	342	356
ABA_NS	AB1	286	294	233	235	293	295	366	366	242	242	298	306	133	141	372	374	376	376
ABA_NS	AB2	286	294	233	235	293	293	366	370	242	242	306	310	133	141	374	376	326	366
ABA_NS	AB3	286	286	233	235	293	293	366	366	242	242	0	0	133	133	374	376	334	366
ABA_NS	AB4	286	292	233	235	293	293	370	374	242	242	304	310	141	157	374	374	334	366
ABA_NS	AB5	292	296	233	233	293	293	366	366	242	242	306	310	141	151	372	372	326	346
ABA_NS	AB6	286	296	233	233	293	295	364	364	242	242	302	302	153	151	372	376	348	366
ABA_NS	AB7	286	292	233	233	295	309	356	366	242	242	300	300	139	141	374	374	334	346
ABA_NS	AB8	286	286	233	235	293	309	364	366	242	242	298	304	133	141	368	374	326	326
ABA_NS	AB9	286	286	233	233	293	293	362	366	242	242	298	298	139	139	376	376	326	366
ABA_NS	AB10	286	292	233	245	293	295	364	370	242	242	310	304	139	143	374	374	326	366
ABA_NS	AB11	286	296	231	233	293	293	365	366	242	242	306	310	135	141	374	376	326	366
ABA_NS	AB12	286	286	231	235	293	295	364	366	242	242	300	300	137	139	374	374	334	366
ABA_NS	AB13	296	296	233	233	293	293	370	374	242	242	302	304	141	147	374	374	348	366
ABA_NS	AB14	286	286	233	235	293	309	362	365	242	242	304	310	141	143	374	374	326	366
ABA_NS	AB15	286	294	233	233	293	309	356	365	242	242	0	0	139	143	372	374	334	366
ABA_NS	AB16	286	292	233	235	295	295	364	364	242	242	300	310	139	141	374	376	326	350
ABA_NS	AB17	286	296	233	235	293	309	356	364	242	242	298	310	141	143	376	376	326	334
ABA_NS	AB18	286	292	233	235	293	293	364	370	242	242	296	296	141	153	374	376	326	334
ABA_NS	AB19	286	292	233	245	293	309	370	370	242	242	302	302	131	139	374	374	348	366
ABA_NS	AB20	286	296	231	233	293	309	365	365	242	242	298	304	141	143	374	376	376	376
ABA_NS	AB21	286	294	231	233	293	293	368	370	242	242	302	302	141	133	374	376	326	334
ABA_NS	AB22	286	294	233	245	293	293	364	368	242	242	296	304	139	141	372	376	352	366
ABA_NS	AB23	292	296	233	233	293	309	366	370	242	242	304	310	0	0	374	376	334	334
ABA_NS	AB24	286	294	233	235	293	293	364	366	242	242	298	298	133	133	374	376	366	366
ABA_NS	AB26	292	292	233	233	295	295	370	374	242	242	306	310	135	137	370	372	326	350
ABA_NS	AB27	296	296	233	235	293	295	362	364	242	242	306	306	139	141	376	376	334	366
ABA_NS	AB28	286	286	233	235	293	295	370	370	242	242	324	326	143	145	372	374	334	366
ABA_NS	AB29	286	286	233	233	295	309	364	366	242	242	302	302	139	141	374	376	334	366
ABA_NS	AB30	292	296	233	233	293	293	362	364	242	242	298	304	143	145	374	376	326	366
ABA_NS	AB31	286	286	233	235	293	293	364	366	242	242	304	304	141	145	372	374	356	356
LEN_NS	LE1	296	296	233	235	293	295	360	364	242	242	306	310	123	141	370	376	342	356
LEN_NS	LE2	296	296	231	231	293	293	366	366	242	242	306	310	123	141	372	372	326	366
LEN_NS	LE3	296	296	231	233	293	293	358	360	242	242	300	310	139	139	372	378	326	366
LEN_NS	LE4	286	296	235	245	295	295	364	366	242	242	298	306	141	143	372	374	326	366
LEN_NS	LE5	292	296	233	233	293	309	360	366	242	242	302	310	123	149	372	374	326	366
LEN_NS	LE6	286	286	231	233	293	293	358	390	242	242	300	310	133	153	376	376	326	366
LEN_NS	LE7	286	296	233	233	293	293	360	366	242	242	300	310	141	143	372	372	326	366
LEN_NS	LE8	286	296	233	233	293	293	366	368	242	242	300	302	149	151	372	372	334	366
LEN_NS	LE9	286	296	233	233	293	295	366	376	242	242	0	0	139	141	370	372	0	0
LEN_NS	LE10	292	296	233	233	293	293	360	366	242	242	304	310	153	155	374	376	366	366
LEN_NS	LE11	296	296	233	233	293	293	368	368	242	242	302	302	141	143	370	376	366	366
LEN_NS	LE12	286	292	233	233	293	293	360	366	242	242	300	302	141	143	370	372	326	366
LEN_NS	LE13	286	296	231	245	293	293	362	368	242	242	306	310	139	141	370	376	326	366
LEN_NS	LE14	296	296	233	233	293	293	364	366	242	242	310	310	141	143	370	372	326	366
LEN_NS	LE15	296	296	231	233	293	293	362	366	242	242	304	310	141	151	372	376	326	326
LEN_NS	LE16	286	296	233	235	293	293	364	368	242	242	302	304	141	151	372	372	326	334
LEN_NS	LE17	286	296	233	233	293	293	360	366	242	242	304	304	141	153	374	376	326	334
LEN_NS	LE18	296	296	233	233	293	293	360	362	242	242	302	310	135	141	370	370	326	366
LEN_NS	LE19	292	296	231	233	293	295	366	368	242	242	302	310	135	141	370	372	326	366
LEN_NS	LE20	286	292	233	235	293	293	370	390	242	242	306	310	141	151	372	372	350	376
LEN_NS	LE21	286	286	233	233	293	293	364	366	242	242	302	302	133	133	376	376	334	366
LEN_NS	LE22	296	296	233	233	293	295	368	374	242	242	296	310	139	141	374	374	0	0
LEN_NS	LE23	296	296	0	0	293	295	364	368	242	242	302	310	149	151	370	374	326	366
LEN_NS	LE24	296	296	233	235	293	293	366	368	242	242	304	310	123	139	370	376	326	366
LEN_NS	LE25	296	296	231	233	293	295	368	370	242	242	302	314	139	141	370	370	326	326
LEN_NS	LE26	286	296	233	235	293	295	368	370	242	242	306	310	139	141	372	372	356	366
MIG_NS	MC2	286	296	233	235	293	293	360	368	242	242	302	310	137	139	374	376	348	366
MIG_NS	MC3	286	296	235	245	295	295	358	364	242	242	310	310	133	137	0	0	348	366
MIG_NS	MC4	296	296	233	233	293	293	366	370	242	242	302	310	133	145	376	376	366	366
MIG_NS	MC5	292	296	233	235	293	293	368	370	242	242	306	310	141	143	370	374	346	348
MIG_NS	MC7	292	296	233	233	293	293	360	370	242	242	302	310	135	143	370	374	344	366
MIG_NS	MC8	286	286	231	233	293	295	366	370	242	242	302	302	133	143	376	376	346	366
MIG_NS	MC9	286	296	233	235	293	293	368	370	242	242	302	310	133	135	376	376	346	366
MIG_NS	MC10	286	296	231	233	293	293	366	368	242	242	320	322	133	135	370	374	346	366
MIG_NS	MC11	286	296	233	235	293	295	360	368	242	242	302	310	133	137	374	374	346	366
MIG_NS	MC12	286	296	231	233	293	295	368	370	242	242	302	310	135	139	370	376	366	366
MIG_NS	MC13	286	292	235	239	283	295	356	356	242	246	302	310	137	141	372	378	344	356
MIG_NS	MC14	286	296	231	233	293	293	366	374	242	242	302	320	137	141	374	376	346	366
MIG_NS	MC15	286	296	233	245	293	293	366	368	242	242	302	310	133	137	370	372	326	346
MIG_NS	MC16	296	296	233	235	293	295	360	368	242	242	302	310	139	141	370	372	366	366
MIG_NS	MC17	286	296	233	235	293	295	370	372	242	242	304	310	133	141	372	374	0	0
MIG_NS	MC18	286	296	233	233	293	293	368	372	242	242	304	304	133	137	372	376	326	366
MIG_NS	MC19	286	296	233	233	293	293	360	360	242	242	398	306	133	141	370	376	326	366
MIG_NS	MC20	286	296	231	245	293	293	354	354	242	242	302	302	133	133	372	372	326	356
MIG_NS	MC21	286	296	233	235	293	293	360	368	242	242	306	310	137	139	376	376	350	366
MIG_NS	MC22	286	296	233	245	293	293	354	364	242	242	302	320	139	141	374	376	326	366
MIG_NS	MC23	286	286	233	235	293	293	364	366	242	242	310	320	133	141	370	374	346	346
MIG_NS	MC24	286	296	233	245	293	293	360	366	242	242	306	310	133	141	372	374	346	366
MIG_NS	MC26	286	296	233	247	293	293	362	368	242	242	0	0	133	141	376	376	346	376
MIG_NS	MC27	286	290	233	247	293	309	366	370	242	246	302	302	131	137	370	374	374	376
MIG_NS	MC28	0	0	231	235	293	293	362	370	242	242	306	310	137	143	374	376	366	376
MIG_NS	MC29	296	296	231	235	293	295	362	366	242	242	302	302	133	143	376	376	366	376
MIG_NS	MC30	286	296	233	235	295	295	368	374	242	242	302	302	137	139	370	374	366	366
MUC_NS	MU1	286	292	233	235	293	293	366	376	242	242	302	310	135	137	372	374	356	366
MUC_NS	MU2	286	286	233	233	293	293	366	368	242	242	306	310	135	137	374	376	326	366
MUC_NS	MU3	286	286	233	235	293	293	366	376	242	242	302	302	135	137	374	376	326	366
MUC_NS	MU4	286	296	233	233	293	293	360	366	242	242	304	310	0	0	0	0	0	0
MUC_NS	MU5	286	292	233	233	293	293	362	364	242	242	302	310	123	133	372	378	348	366
MUC_NS	MU6	286	292	233	233	293	295	360	370	242	242	300	300	151	153	372	376	326	348
MUC_NS	MU7	286	296	233	233	293	295	360	370	242	242	306	310	151	153	372	376	0	0
MUC_NS	MU8	286	286	233	233	295	295	362	374	242	242	304	310	133	151	372	374	366	366
MUC_NS	MU9	0	0	0	0	295	295	0	0	242	242	300	300	141	143	372	372	0	0
MUC_NS	MU10	0	0	0	0	293	295	0	0	242	242	306	310	139	139	372	376	348	348
MUC_NS	MU11	286	296	0	0	295	295	362	366	242	242	314	314	137	139	374	374	326	326
MUC_NS	MU12	286	286	233	233	293	295	360	360	242	242	302	304	123	139	372	376	0	0
MUC_NS	MU13	0	0	0	0	293	295	360	360	242	242	0	0	139	139	370	376	0	0
MUC_NS	MU14	0	0	0	0	293	293	360	362	242	242	302	302	139	141	372	378	348	348
MUC_NS	MU15	286	296	233	233	293	295	364	364	242	242	298	314	133	133	374	376	342	348
MUC_NS	MU16	286	292	233	235	295	295	360	360	242	242	300	310	151	153	372	378	326	348
MUC_NS	MU17	0	0	0	0	293	295	364	366	242	242	300	314	123	123	372	376	342	348
MUC_NS	MU18	0	0	0	0	0	0	0	0	242	242	0	0	0	0	372	372	342	348
MUC_NS	MU19	286	296	0	0	293	295	366	370	240	242	0	0	149	151	374	376	326	326
MUC_NS	MU20	0	0	0	0	0	0	0	0	240	242	304	310	151	153	370	372	0	0
MUC_NS	MU21	0	0	0	0	0	0	0	0	0	0	0	0	133	143	372	376	0	0
MUC_NS	MU22	0	0	0	0	295	295	360	360	242	242	0	0	137	139	376	376	342	348
MUC_NS	MU23	286	296	233	233	293	295	364	370	242	242	304	304	123	151	370	374	326	326
MUC_NS	MU24	286	296	233	233	293	295	366	370	242	242	302	310	139	141	374	374	326	348
MUC_NS	MU25	292	296	233	233	293	293	360	370	242	242	300	310	139	141	372	374	326	348
MUC_NS	MU26	286	296	0	0	295	295	360	362	242	242	300	304	139	141	372	376	348	348
MUC_NS	MU27	0	0	0	0	295	295	0	0	242	242	0	0	141	153	372	374	0	0
MUC_NS	MU28	286	296	0	0	293	293	362	364	242	242	302	310	123	133	372	378	348	348

## Sheet: CpSSR_chloroplast microsatellit
population	individual	Locus 2	Locus 5	Locus 10
CAM_NF	CAM1	357	151	132
CAM_NF	CAM24	357	151	132
CAM_NF	CAM35	357	151	132
CAM_NF	CAM45	357	151	132
CAM_NF	CAM55	357	151	132
CAM_NF	CAM73	357	151	132
CAM_NF	CAM80	357	151	132
CAM_NF	CAM90	357	151	132
CAM_NF	CAM98	357	151	132
CAM_NF	CAM103	357	151	132
CAM_NF	CAM115	357	151	132
CAM_NF	CAM125	357	151	132
CAM_NF	CAM135	357	151	132
CAM_NF	CAM145	357	151	132
CAM_NF	CAM155	357	151	132
CAM_NF	CAM163	357	151	132
CAM_NF	CAM176	357	151	132
CAM_NF	CAM186	357	151	132
CAM_NF	CAM191	357	151	132
CAM_NF	CAM208	357	151	132
CAM_NF	CAM220	357	151	132
CAM_NF	CAM232	357	151	132
CAM_NF	CAM244	357	151	132
CAM_NF	CAM252	357	151	132
IBI_NF	IB1	357	151	132
IBI_NF	IB2	357	151	132
IBI_NF	IB3	357	151	132
IBI_NF	IB4	357	152	132
IBI_NF	IB6	357	152	132
IBI_NF	IB7	357	152	132
IBI_NF	IB8	357	152	132
IBI_NF	IB9	357	152	132
IBI_NF	IB10	357	0	132
IBI_NF	IB11	357	151	132
IBI_NF	IB12	357	151	132
IBI_NF	IB13	357	152	132
IBI_NF	IB14	357	152	132
IBI_NF	IB15	357	151	132
IBI_NF	IB16	357	152	132
IBI_NF	IB17	357	152	132
IBI_NF	IB18	357	151	132
IBI_NF	IB19	357	152	132
IBI_NF	IB20	357	151	132
IBI_NF	IB22	357	152	132
IBI_NF	IB23	357	152	132
IBI_NF	IB29	357	152	132
JUS_NF	JU1	357	151	132
JUS_NF	JU5	357	151	132
JUS_NF	JU7	357	151	132
JUS_NF	JU8	357	151	132
JUS_NF	JU10	357	151	132
JUS_NF	JU11	357	151	132
JUS_NF	JU14	357	151	132
JUS_NF	JU15	357	151	132
JUS_NF	JU16	357	151	132
JUS_NF	JU18	357	151	132
JUS_NF	JU19	357	151	132
JUS_NF	JU20	357	151	132
JUS_NF	JU21	357	151	132
JUS_NF	JU24	357	151	132
JUS_NF	JU27	357	151	132
JUS_NF	JU28	357	151	132
JUS_NF	JU29	357	151	132
JUS_NF	JU32	357	151	132
JUS_NF	JU34	357	151	132
JUS_NF	JU35	357	151	132
JUS_NF	JU36	357	151	132
JUS_NF	JU37	357	151	132
JUS_NF	JU39	357	151	132
JUS_NF	JU42	357	151	132
UNA_NF	UNA1	357	151	132
UNA_NF	UNA2	357	151	132
UNA_NF	UNA3	357	151	132
UNA_NF	UNA4	357	151	132
UNA_NF	UNA5	357	151	132
UNA_NF	UNA6	357	151	132
UNA_NF	UNA7	357	151	132
UNA_NF	UNA8	357	151	132
UNA_NF	UNA9	357	151	132
UNA_NF	UNA10	357	151	132
UNA_NF	UNA11	357	151	132
UNA_NF	UNA12	357	151	132
UNA_NF	UNA13	357	151	132
UNA_NF	UNA14	357	151	132
UNA_NF	UNA15	357	151	132
UNA_NF	UNA16	357	151	132
UNA_NF	UNA17	357	151	132
UNA_NF	UNA18	357	151	132
UNA_NF	UNA19	357	151	132
UNA_NF	UNA20	357	151	132
UNA_NF	UNA21	357	151	132
UNA_NF	UNA22	357	151	132
UNA_NF	UNA23	357	151	132
UNA_NF	UNA24	357	151	132
UNA_NF	UNA25	357	151	132
UNA_NF	UNA26	357	151	132
UNA_NF	UNA27	357	151	132
AMA_NF	AM1	357	152	132
AMA_NF	AM2	357	152	132
AMA_NF	AM3	357	151	132
AMA_NF	AM4	357	152	132
AMA_NF	AM6	357	152	132
AMA_NF	AM7	357	152	132
AMA_NF	AM9	357	152	132
AMA_NF	AM10	357	152	132
AMA_NF	AM11	357	152	132
AMA_NF	AM12	357	152	132
AMA_NF	AM15	357	152	132
AMA_NF	AM16	357	152	132
AMA_NF	AM17	357	152	132
AMA_NF	AM18	357	152	132
AMA_NF	AM19	357	152	132
AMA_NF	AM21	357	152	132
AMA_NF	AM22	357	152	132
AMA_NF	AM23	357	152	132
AMA_NF	AM24	357	152	132
AMA_NF	AM25	357	152	132
AMA_NF	AM26	357	152	132
AMA_NF	AM27	357	152	132
AMA_NF	AM28	357	152	132
ABA_NS	AB1	357	151	132
ABA_NS	AB2	357	150	132
ABA_NS	AB3	357	151	132
ABA_NS	AB4	357	151	132
ABA_NS	AB5	357	150	132
ABA_NS	AB6	357	150	132
ABA_NS	AB7	357	151	132
ABA_NS	AB8	357	151	132
ABA_NS	AB9	357	151	132
ABA_NS	AB10	357	151	132
ABA_NS	AB11	357	151	132
ABA_NS	AB12	357	151	132
ABA_NS	AB13	357	151	132
ABA_NS	AB14	357	151	132
ABA_NS	AB15	357	151	132
ABA_NS	AB16	357	151	132
ABA_NS	AB17	357	151	132
ABA_NS	AB18	357	151	132
ABA_NS	AB19	357	151	132
ABA_NS	AB20	357	151	132
ABA_NS	AB21	357	151	132
ABA_NS	AB22	357	151	132
ABA_NS	AB23	357	151	132
ABA_NS	AB24	357	151	132
ABA_NS	AB26	357	151	132
ABA_NS	AB27	357	151	132
ABA_NS	AB28	357	151	132
ABA_NS	AB29	357	151	132
ABA_NS	AB30	357	151	132
ABA_NS	AB31	357	151	132
LEN_NS	LE1	358	150	132
LEN_NS	LE2	358	150	132
LEN_NS	LE3	357	151	132
LEN_NS	LE4	357	151	132
LEN_NS	LE5	357	151	132
LEN_NS	LE6	357	151	132
LEN_NS	LE7	357	151	132
LEN_NS	LE8	357	151	132
LEN_NS	LE9	358	150	132
LEN_NS	LE10	357	151	132
LEN_NS	LE11	357	151	132
LEN_NS	LE12	357	151	132
LEN_NS	LE13	357	151	132
LEN_NS	LE14	357	151	132
LEN_NS	LE15	357	151	132
LEN_NS	LE16	358	150	132
LEN_NS	LE17	357	151	132
LEN_NS	LE18	358	150	132
LEN_NS	LE19	358	150	132
LEN_NS	LE20	357	151	132
LEN_NS	LE21	358	150	132
LEN_NS	LE22	357	150	132
LEN_NS	LE23	358	150	132
LEN_NS	LE24	357	151	132
LEN_NS	LE25	357	151	132
LEN_NS	LE26	357	151	132
MIG_NS	MC2	357	151	132
MIG_NS	MC3	357	151	132
MIG_NS	MC4	357	151	132
MIG_NS	MC5	357	150	132
MIG_NS	MC7	357	150	132
MIG_NS	MC8	357	151	132
MIG_NS	MC9	357	150	132
MIG_NS	MC10	357	151	132
MIG_NS	MC11	357	150	132
MIG_NS	MC12	357	150	132
MIG_NS	MC13	357	151	132
MIG_NS	MC14	357	151	132
MIG_NS	MC15	357	151	132
MIG_NS	MC16	357	151	132
MIG_NS	MC17	357	151	132
MIG_NS	MC18	357	150	132
MIG_NS	MC19	357	150	132
MIG_NS	MC20	357	151	132
MIG_NS	MC21	357	151	132
MIG_NS	MC22	357	151	132
MIG_NS	MC23	357	151	132
MIG_NS	MC24	357	151	132
MIG_NS	MC25	357	0	132
MIG_NS	MC26	357	151	132
MIG_NS	MC27	357	151	132
MIG_NS	MC28	357	151	132
MIG_NS	MC29	357	151	132
MIG_NS	MC30	357	151	132
MUC_NS	MU1	357	151	132
MUC_NS	MU2	357	0	132
MUC_NS	MU3	357	151	132
MUC_NS	MU4	357	151	132
MUC_NS	MU5	357	151	132
MUC_NS	MU6	357	151	132
MUC_NS	MU7	357	151	132
MUC_NS	MU8	357	151	132
MUC_NS	MU9	357	151	132
MUC_NS	MU10	357	151	132
MUC_NS	MU11	357	151	132
MUC_NS	MU12	357	151	132
MUC_NS	MU13	357	151	132
MUC_NS	MU14	0	151	132
MUC_NS	MU15	0	151	132
MUC_NS	MU16	357	151	132
MUC_NS	MU17	357	151	132
MUC_NS	MU18	0	151	132
MUC_NS	MU19	0	151	132
MUC_NS	MU20	0	0	132
MUC_NS	MU21	0	0	132
MUC_NS	MU22	0	151	132
MUC_NS	MU23	357	151	132
MUC_NS	MU24	357	151	132
MUC_NS	MU25	357	151	132
MUC_NS	MU26	357	151	132
MUC_NS	MU27	0	151	132
MUC_NS	MU28	357	151	132
